# Supplementary material for: New enantiornithine diversity in the Hell Creek Formation and the functional morphology of the avisaurid tarsometatarsus
Source: PLoS One. 2024 Oct 9;19(10):e0310686. doi: 10.1371/journal.pone.0310686 (PMC11463745; doi:10.1371/journal.pone.0310686)
Supplement: S1 Table — (CSV) [file pone.0310686.s004.csv]

Genus	species	Source	tmt_length	tmt_width	width_length	time (ma)
Avimaia	schweitzerae	Bailleul et al., 2019	24.2	2.4	0.10	120
Avisaurus	archibaldi	Chiappe, 1992	73.9	17	0.23	67
Avisaurus	darwini	this publication	65.4	15	0.23	67
Mirarce	aetoni	Atterholt et al., 2018	48.2	10.6	0.22	75
Bauxitonris	mindszentyae	Dyke and Osi, 2010	51	14.5	0.28	85
Bohaiornis	guoi	Hu et al., 2011	22.7	4.2	0.19	120
Boluochia	zhengi	Zhou, 1995	17.5	2.2	0.13	120
Brevirostruavis	macrohyoideus	Li et al., 2021	20.4	2.8	0.14	120
Concornis	lacustris	Sanz and Buscalioni, 1992	22	1.9	0.09	128
Dapingfangornis	sentisorhinus	Li et al., 2006	16	2.8	0.18	120
DIP V 19354	-	Xng et al., 2020	9	1.17	0.13	100
Elektorornis	chenguangi	Xing et al., 2019	1.6	0.112	0.07	100
Eopengornis	martini	Wang et al., 2014	18	2.9	0.16	135
Feitianius	paradisi	O'Connor et al., 2015	22.7	2.5	0.11	122
Gettyia	gloriae	Atterholt et al., 2018	30.9	8	0.26	75
Grabauornis	lingyuanensis	Dalsatt et al., 2014	19.7	3	0.15	122
Gracilornis	jiufotangensis	Li and Hou, 2011	15.1	1.5	0.10	110
Gretcheniao	sinensis	Chiappe et al, 2019	26.9	4.8	0.18	125
Iberomesornis	romerali	Sanz and Bonaparte, 1992	22	2.9	0.13	130
Imparavis	attenboroughi	Wang et al., 2024	23.3	2.6	0.11	120
Intiornis	inexpectatus	Novas et al., 2010	21	2.6	0.12	80
Juornis	houi	Liu et al., 2017	16.8	1.7	0.10	126
Longipteryx	chaoyangensis	Zhang et al., 2001	16.5	2	0.12	120
Longirostravis	hani	Hou et al., 2004	14	1.7	0.12	120
Microenantiornis	vulgaris	Wei and Li, 2017	17.7	2.4	0.14	120
Nuequenornis	volans	Chiappe and Calvo, 1994	46.8	3.7	0.08	85
Orienantius	ritteri	Liu et al., 2019	17.3	2.1	0.12	130
Paraprotopteryx	gracilis	Zheng et al., 2007	15.7	1.8	0.11	125
Parabohaiornis	martini	Wang et al., 2014	19.5	3	0.15	125
Paravis	chuxiongensis	Wang et l., 2014	9.5	1.2	0.13	84
Pengornis	houi	Zhou et al., 2008	26.5	4.3	0.16	120
Piscivorenantiornis	inusitatus	Wang and Zhou, 2017	21.8	2.9	0.13	120
Protopteryx	fengningensis	Zhang and Zhou, 2000	19	1.9	0.10	131
Pterygornis	dapfangensis	Wang et al., 2016	17	1.8	0.11	120
Qiliania	graffini	Ji et al., 2011	20.3	1.8	0.09	122
Rapaxavis	pani	Morschhauser et al., 2009	13	1.6	0.12	110
Shangyang	graciles	Wang and Zhou, 2019	17.2	1.9	0.11	120
Shanweiniao	cooperorum	O'Connor et al., 2009	11.9	1.9	0.16	120
Sinornis	santensis	Sereno and Chenggang, 1992	13	1.3	0.10	138
Soroavisaurus	australis	Chiappe, 1993	51.5	10.2	0.20	69
Sulcavis	geeorum	O'Connor et al., 2013	24.9	3.4	0.14	125
Yungavolucris	brevipedalis	Walker and Dyke, 2010	41.9	9.8	0.23	69
Zhouornis	hani	Zhang et al., 2013	26.1	3.6	0.14	120
