# Supplementary material for: New enantiornithine diversity in the Hell Creek Formation and the functional morphology of the avisaurid tarsometatarsus
Source: PLoS One. 2024 Oct 9;19(10):e0310686. doi: 10.1371/journal.pone.0310686 (PMC11463745; doi:10.1371/journal.pone.0310686)
Supplement: S2 Table — (2013) measurements used for weight estimations in extant birds and predictive masses for selected avisaurids based on averaged results. (CSV) [file pone.0310686.s005.csv]

Order	Genus	species	mass (g)	femur_length (mm)	humerus_length (mm)	coracoid HAF (mm)	Type
Accipitriformes	Spilornis	cheela	565	68.79	105.49	5.84	Extant
Accipitriformes	Sagittarius	serpentarius	4017	110.24	198	13.15	Extant
Accipitriformes	Sagittarius	serpentarius	4017	127.66	198	13.06	Extant
Accipitriformes	Milvus	migrans	870	58.7	104.33	7.09	Extant
Accipitriformes	Milvus	migrans	870	56.74	100.83	7.07	Extant
Accipitriformes	Leucopternis	albicollis	800	74.6	108.15	6.84	Extant
Accipitriformes	Leucopternis	semiplumbeus	250	51.44	56.12	4.07	Extant
Accipitriformes	Haliaeetus	leucocephalus	4130	115.36	215	13.41	Extant
Accipitriformes	Elanus	caeruleus	280	46.67	72.02	4.47	Extant
Accipitriformes	Coragyps	atratus	5100	81.13	230	12.08	Extant
Accipitriformes	Circus	aeruginosus	814	70.01	103.44	6.49	Extant
Accipitriformes	Circus	aeruginosus	814	70.4	102.53	6.61	Extant
Accipitriformes	Buteogallus	meridionalis	808	72.02	106.58	6.74	Extant
Accipitriformes	Buteo	jamaicensis	1224	73.08	113.18	7.84	Extant
Accipitriformes	Buteo	jamaicensis	1224	72.24	107.52	7.92	Extant
Accipitriformes	Buteo	jamaicensis	1224	96.89	111.23	7.89	Extant
Accipitriformes	Buteo	jamaicensis	1224	56.8	115.26	7.94	Extant
Accipitriformes	Buteo	jamaicensis	1224	54.95	104.51	7.86	Extant
Accipitriformes	Buteo	jamaicensis	1224	53.64	116.22	7.86	Extant
Accipitriformes	Buteo	regalis	1163	88.66	131.59	7.75	Extant
Accipitriformes	Buteo	swainsoni	1109	69.31	109.19	7.65	Extant
Accipitriformes	Buteo	jamaicensis	1028	80.74	100.63	7.29	Extant
Accipitriformes	Buteo	jamaicensis	1028	86	99.68	7.32	Extant
Accipitriformes	Buteo	swainsoni	808	59.54	100.44	6.59	Extant
Accipitriformes	Buteo	lineatus	670	72.64	90.37	6.15	Extant
Accipitriformes	Buteo	lineatus	670	77.96	93.87	6.14	Extant
Accipitriformes	Buteo	lineatus	544	89.45	87.36	5.71	Extant
Accipitriformes	Buteo	platypterus	420	88.35	71.33	5.03	Extant
Accipitriformes	Buteo	platypterus	420	78.12	76.9	5.06	Extant
Accipitriformes	Buteo	platypterus	420	85.1	73.13	5.06	Extant
Accipitriformes	Buteo	platypterus	420	70.26	76.95	5.07	Extant
Accipitriformes	Aquila	chrysaetos	3900	127.07	209	13.04	Extant
Accipitriformes	Accipiter	gentilis	1137	53.89	91.71	7.62	Extant
Accipitriformes	Accipiter	gentilis	1137	88.81	96.1	7.63	Extant
Accipitriformes	Accipiter	gentilis	912	73.61	88.95	6.97	Extant
Accipitriformes	Accipiter	gentilis	912	51.43	88.13	7.04	Extant
Accipitriformes	Accipiter	gentilis	912	79.26	114.87	7.01	Extant
Accipitriformes	Accipiter	gentilis	912	74.31	90.79	6.97	Extant
Accipitriformes	Accipiter	gentilis	912	75.18	89.94	7.02	Extant
Accipitriformes	Accipiter	cooperii	529	73.87	75.75	5.72	Extant
Accipitriformes	Accipiter	cooperii	529	53.22	78.59	5.61	Extant
Accipitriformes	Accipiter	cooperii	529	77.7	74.94	5.68	Extant
Accipitriformes	Accipiter	novaehollandiae	356	64.79	62.86	4.73	Extant
Accipitriformes	Accipiter	cooperii	349	68.61	57.83	4.77	Extant
Accipitriformes	Accipiter	cooperii	349	46.43	72.76	4.82	Extant
Accipitriformes	Accipiter	cooperii	349	67.4	68.64	4.71	Extant
Accipitriformes	Accipiter	poliocephalus	225	61.49	63	3.91	Extant
Accipitriformes	Accipiter	striatus	174	46.32	53.69	3.52	Extant
Accipitriformes	Accipiter	striatus	174	40.47	51.17	3.53	Extant
Accipitriformes	Accipiter	striatus	174	49.48	52.4	3.53	Extant
Accipitriformes	Accipiter	striatus	103	60.69	44.15	2.84	Extant
Anseriformes	Tadorna	variegata	1712	63.31	130.22	9.39	Extant
Anseriformes	Tadorna	ferruginea	1115	54.27	108.91	8.14	Extant
Anseriformes	Tadorna	tadorna	1043	51.36	102.11	7.65	Extant
Anseriformes	Tachyeres	patachonicus	3062	69.17	121.57	11.79	Extant
Anseriformes	Tachyeres	patachonicus	3062	76.01	127.39	10.45	Extant
Anseriformes	Somateria	mollissima	2218	59.27	112.99	10.53	Extant
Anseriformes	Somateria	mollissima	2218	60.57	106.89	8.46	Extant
Anseriformes	Somateria	mollissima	2218	59.91	104.03	8.59	Extant
Anseriformes	Somateria	mollissima	1915	65.28	105.32	9.63	Extant
Anseriformes	Oxyura	jamaicensis	588	37.67	67.56	6.07	Extant
Anseriformes	Oxyura	jamaicensis	588	38.36	66.36	5.4	Extant
Anseriformes	Oxyura	jamaicensis	588	39.72	69.28	5.35	Extant
Anseriformes	Netta	rufina	1118	45.94	93.41	7.87	Extant
Anseriformes	Mergus	merganser	1709	44.7	98.68	8.05	Extant
Anseriformes	Mergus	merganser	1709	51.87	94.36	8.01	Extant
Anseriformes	Mergus	merganser	1709	53.51	95.33	8.12	Extant
Anseriformes	Mergus	serrator	1135	53.18	86.95	7.85	Extant
Anseriformes	Melanitta	fusca	1757	50.9	100.34	9.43	Extant
Anseriformes	Melanitta	fusca	1757	50.74	101.47	7.72	Extant
Anseriformes	Melanitta	fusca	1757	56.71	100.67	8.04	Extant
Anseriformes	Melanitta	fusca	1757	55.54	100.55	8.28	Extant
Anseriformes	Melanitta	fusca	1732	54.66	99.15	8.74	Extant
Anseriformes	Melanitta	fusca	1732	56.38	91.07	7.61	Extant
Anseriformes	Melanitta	fusca	1732	57.4	96.4	7.52	Extant
Anseriformes	Melanitta	fusca	1732	52.61	98.24	7.74	Extant
Anseriformes	Melanitta	fusca	1732	49.81	97.98	7.88	Extant
Anseriformes	Melanitta	perspicillata	1148	58.56	82	7.31	Extant
Anseriformes	Melanitta	perspicillata	1148	57.92	85.26	7.09	Extant
Anseriformes	Melanitta	perspicillata	1148	46.64	82.2	7.38	Extant
Anseriformes	Melanitta	perspicillata	1148	56.96	84.71	7.27	Extant
Anseriformes	Melanitta	perspicillata	1147	47.83	85.54	7.61	Extant
Anseriformes	Melanitta	nigra	1117	49.9	91.79	7.79	Extant
Anseriformes	Melanitta	perspicillata	1047	46.33	78.02	7.25	Extant
Anseriformes	Melanitta	nigra	987	48.93	80.69	7.35	Extant
Anseriformes	Melanitta	nigra	987	51.35	90.24	6.89	Extant
Anseriformes	Melanitta	nigra	987	51.62	86.35	6.79	Extant
Anseriformes	Lophodytes	cucullatus	680	39.4	68.91	6.31	Extant
Anseriformes	Lophodytes	cucullatus	554	40.52	68.89	5.87	Extant
Anseriformes	Dendrocygna	bicolor	743	44.26	98.35	7.34	Extant
Anseriformes	Dendrocygna	bicolor	743	53.43	87.92	6.39	Extant
Anseriformes	Cygnus	olor	9670	95.63	305	17.08	Extant
Anseriformes	Cygnus	olor	9670	102.58	294	16.77	Extant
Anseriformes	Cygnus	columbianus	7200	98.79	285	16.17	Extant
Anseriformes	Cygnus	columbianus	7200	99	277	16.46	Extant
Anseriformes	Cygnus	columbianus	6300	105.06	272	15.86	Extant
Anseriformes	Coscoroba	coscoroba	4854	90.51	207.5	17.69	Extant
Anseriformes	Clangula	hyemalis	932	40.42	72.88	7.28	Extant
Anseriformes	Clangula	hyemalis	932	41.15	75.27	6.65	Extant
Anseriformes	Clangula	hyemalis	814	39.39	71.82	6.91	Extant
Anseriformes	Clangula	hyemalis	814	43.08	72.32	6.42	Extant
Anseriformes	Clangula	hyemalis	814	39.54	69	6.31	Extant
Anseriformes	Clangula	hyemalis	814	42.57	67.45	6.2	Extant
Anseriformes	Chloephaga	hybrida	2575	81.66	135.88	11.71	Extant
Anseriformes	Chloephaga	hybrida	2575	80.88	132.52	10.53	Extant
Anseriformes	Bucephala	clangula	1120	50.34	79.98	7.86	Extant
Anseriformes	Bucephala	clangula	1120	50.97	83.14	7.16	Extant
Anseriformes	Bucephala	clangula	1120	49.55	83.7	6.95	Extant
Anseriformes	Bucephala	albeola	473	39.99	61.9	5.44	Extant
Anseriformes	Branta	canadensis	3814	83.05	214	14.01	Extant
Anseriformes	Branta	canadensis	3314	87.31	208	12.12	Extant
Anseriformes	Branta	canadensis	3314	78.97	194	12.24	Extant
Anseriformes	Branta	canadensis	3314	84.12	193	12.18	Extant
Anseriformes	Branta	canadensis	3314	82.92	197	12.15	Extant
Anseriformes	Branta	hutchinsii	2180	59.44	111.85	8.63	Extant
Anseriformes	Branta	leucopsis	1788	55.95	134.69	10.81	Extant
Anseriformes	Branta	bernicla	1230	57.26	123.99	8.14	Extant
Anseriformes	Branta	bernicla	1230	59.26	116.36	8.05	Extant
Anseriformes	Branta	bernicla	1230	55.67	119.78	8.08	Extant
Anseriformes	Branta	bernicla	1230	69.19	116.59	8.13	Extant
Anseriformes	Aythya	valisineria	1252	47.33	97.13	7.76	Extant
Anseriformes	Aythya	valisineria	1252	49.47	99.28	8.09	Extant
Anseriformes	Aythya	valisineria	1252	40.01	96.12	8.19	Extant
Anseriformes	Aythya	americana	1118	46.47	93.19	7.92	Extant
Anseriformes	Aythya	marila	1054	38.16	87.77	7.63	Extant
Anseriformes	Aythya	marila	1054	38.32	84.05	7.57	Extant
Anseriformes	Aythya	marila	1054	50.95	87.47	7.63	Extant
Anseriformes	Aythya	marila	1054	46.22	88.25	7.62	Extant
Anseriformes	Aythya	marila	1054	44.87	86.74	7.69	Extant
Anseriformes	Aythya	americana	1035	37.79	88.84	7.64	Extant
Anseriformes	Aythya	marila	959	53.41	84.7	6.91	Extant
Anseriformes	Aythya	marila	959	47.76	85.07	7.38	Extant
Anseriformes	Aythya	marila	959	44.49	82.07	7.31	Extant
Anseriformes	Aythya	marila	959	47.38	87.14	7.35	Extant
Anseriformes	Aythya	marila	959	48.06	84.37	7.44	Extant
Anseriformes	Aythya	affinis	850	46.65	79.48	7.09	Extant
Anseriformes	Aythya	affinis	790	41.59	75.37	6.72	Extant
Anseriformes	Aythya	collaris	730	46.83	77.18	6.36	Extant
Anseriformes	Aythya	novaeseelandiae	687	44.08	72.48	6.05	Extant
Anseriformes	Aythya	novaeseelandiae	677	46.83	71.31	6.11	Extant
Anseriformes	Aythya	novaeseelandiae	677	49.08	71.72	6.06	Extant
Anseriformes	Aythya	novaeseelandiae	677	43.05	70.75	6.14	Extant
Anseriformes	Aythya	nyroca	574	43.71	72.61	6.04	Extant
Anseriformes	Aythya	nyroca	574	42.85	70.55	5.8	Extant
Anseriformes	Aythya	nyroca	574	44.63	72.33	5.77	Extant
Anseriformes	Anas	rubripes	1400	41.05	95.51	7.91	Extant
Anseriformes	Anas	rubripes	1400	45.21	93.75	7.79	Extant
Anseriformes	Anas	rubripes	1400	47.07	93.46	8.03	Extant
Anseriformes	Anas	platyrhynchos	1246	42.06	97.74	8.18	Extant
Anseriformes	Anas	platyrhynchos	1246	42.58	95.48	8.17	Extant
Anseriformes	Anas	poecilorhyncha	1156	41.07	100.5	7.87	Extant
Anseriformes	Anas	rubripes	1100	43.99	92.22	7.69	Extant
Anseriformes	Anas	rubripes	1100	44.03	86.91	7.53	Extant
Anseriformes	Anas	rubripes	1100	41.34	92.86	7.35	Extant
Anseriformes	Anas	platyrhynchos	1095	50.72	84.08	7.67	Extant
Anseriformes	Anas	platyrhynchos	1095	43.94	92.28	7.83	Extant
Anseriformes	Anas	sibilatrix	1072	44.16	90.47	7.74	Extant
Anseriformes	Anas	acuta	1006	48.65	90.13	7.56	Extant
Anseriformes	Anas	acuta	1006	52.59	83.14	7.43	Extant
Anseriformes	Anas	strepera	968	40.36	88.02	7.49	Extant
Anseriformes	Anas	sibilatrix	795	51.74	80.5	6.73	Extant
Anseriformes	Anas	americana	792	34.99	82.32	6.76	Extant
Anseriformes	Anas	americana	792	47.32	83.42	6.87	Extant
Anseriformes	Anas	americana	792	54.91	82.36	6.73	Extant
Anseriformes	Anas	americana	792	36.34	83.63	6.77	Extant
Anseriformes	Anas	americana	792	51.33	81.46	6.74	Extant
Anseriformes	Anas	americana	719	34.24	78.41	6.48	Extant
Anseriformes	Anas	clypeata	636	51.12	74.56	6.44	Extant
Anseriformes	Anas	clypeata	636	51.12	77.96	6.25	Extant
Anseriformes	Anas	gracilis	525	38.19	66.79	5.76	Extant
Anseriformes	Anas	gracilis	420	47.11	66.27	5.22	Extant
Anseriformes	Anas	gracilis	420	52.37	64.32	5.1	Extant
Anseriformes	Anas	gracilis	420	52.93	68.34	5.17	Extant
Anseriformes	Anas	discors	380	40	62.3	5.17	Extant
Anseriformes	Aix	sponsa	635	40.2	68.71	6.24	Extant
Anseriformes	Aix	sponsa	635	39.54	70.39	6.24	Extant
Anseriformes	Aix	sponsa	635	40.8	68.75	6.16	Extant
Anseriformes	Aix	sponsa	635	37.66	69.56	6.21	Extant
Anseriformes	Aix	galericulata	628	40.27	70.25	6.21	Extant
Anseriformes	Aix	galericulata	512	39.97	67.68	5.77	Extant
Anseriformes	Aix	galericulata	512	41.85	64.47	5.67	Extant
Anseriformes	Aix	galericulata	512	42.77	70.87	5.61	Extant
Apodiformes	Streptoprocne	zonaris	76.8	26.82	21.65	2.81	Extant
Apodiformes	Streptoprocne	zonaris	76.8	28.63	21.97	2.85	Extant
Apodiformes	Selasphorus	rufus	3.5	7.54	3.44	0.7	Extant
Apodiformes	Selasphorus	sasin	3.1	6.9	4.95	0.67	Extant
Apodiformes	Phaethornis	augusti	6	7.26	5.45	0.9	Extant
Apodiformes	Phaethornis	bourcieri	4.3	8.18	5.03	0.71	Extant
Apodiformes	Hemiprocne	mystacea	70.1	19.23	24.92	2.24	Extant
Apodiformes	Cypseloides	senex	99.8	25.81	18.47	2.92	Extant
Apodiformes	Cypseloides	senex	99.8	25.95	19.43	2.84	Extant
Apodiformes	Collocalia	esculenta	8	9.97	5.82	0.99	Extant
Apodiformes	Collocalia	esculenta	8	10.82	5.81	0.98	Extant
Apodiformes	Collocalia	esculenta	8	11.23	6.22	1.01	Extant
Apodiformes	Chlorostilbon	swainsonii	4.3	7.86	4.96	0.78	Extant
Apodiformes	Chlorostilbon	swainsonii	4.3	8.29	5.09	0.77	Extant
Apodiformes	Chaetura	pelagica	23.6	16.22	9.39	1.39	Extant
Apodiformes	Campylopterus	curvipennis	6	10.61	6.1	0.93	Extant
Apodiformes	Calypte	anna	4.5	8.8	4.85	0.78	Extant
Apodiformes	Calypte	anna	4.5	9	4.8	0.79	Extant
Apodiformes	Calypte	costae	3	7.95	3.99	0.61	Extant
Apodiformes	Archilochus	colubris	3.3	6.71	3.8	0.68	Extant
Apodiformes	Archilochus	colubris	2.9	6.82	3.89	0.67	Extant
Apodiformes	Archilochus	colubris	2.9	7.75	3.74	0.66	Extant
Apodiformes	Archilochus	colubris	2.9	8.09	3.84	0.67	Extant
Apodiformes	Apus	affinis	36	14.98	10.05	1.62	Extant
Apodiformes	Anthrocothorax	dominicus	5.1	9.02	6.02	0.82	Extant
Avisaurid	Mirarce	Mirarce	unknown	89	95.9	6.2	Avisaurid
Avisaurid	Darwini	Darwini	unknown	unknown	129.6	8.4	Avisaurid
Avisaurid	Archibaldi	Archibaldi	unknown	unknown	147.5	9.5	Avisaurid
Caprimulgiformes	Podager	nacunda	159	32.41	61.08	4.03	Extant
Caprimulgiformes	Phalaenoptilus	nuttallii	47.2	20.94	31.12	1.93	Extant
Caprimulgiformes	Nyctidromus	albicollis	53.2	23.66	35.63	2.24	Extant
Caprimulgiformes	Chordeiles	minor	79.3	22.83	41.38	2.49	Extant
Caprimulgiformes	Caprimulgus	macrurus	66.2	23.65	38.66	2.73	Extant
Caprimulgiformes	Caprimulgus	vociferus	50.3	21.12	30.42	2.09	Extant
Caprimulgiformes	Caprimulgus	clarus	42.5	20.32	31.79	2.14	Extant
Caprimulgiformes	Aegotheles	insignis	78.5	24.31	37.8	2.23	Extant
Caprimulgiformes	Aegotheles	albertisi	35.2	19	26.94	1.81	Extant
Charadriiformes	Vanellus	vanellus	226	36.52	63.66	4.52	Extant
Charadriiformes	Vanellus	vanellus	226	31.06	61.64	4.46	Extant
Charadriiformes	Vanellus	vanellus	211	37.07	59.83	4.19	Extant
Charadriiformes	Vanellus	vanellus	211	31.47	60.62	4.12	Extant
Charadriiformes	Vanellus	vanellus	211	35.55	61.09	4.23	Extant
Charadriiformes	Vanellus	vanellus	211	35.3	64.8	4.24	Extant
Charadriiformes	Vanellus	melanopterus	191	36.59	55.64	4.33	Extant
Charadriiformes	Vanellus	melanopterus	191	36.8	54.88	4.14	Extant
Charadriiformes	Vanellus	melanopterus	191	33.42	55.33	4.28	Extant
Charadriiformes	Vanellus	melanopterus	179	33.36	53.12	3.72	Extant
Charadriiformes	Vanellus	melanopterus	179	32.73	55.18	3.74	Extant
Charadriiformes	Vanellus	armatus	156	33.09	53.72	3.91	Extant
Charadriiformes	Vanellus	armatus	156	34.91	53.79	4.04	Extant
Charadriiformes	Vanellus	armatus	156	35.34	53.81	3.91	Extant
Charadriiformes	Uria	aalge	1006	48.91	90.15	7.51	Extant
Charadriiformes	Uria	aalge	1006	49.94	85.35	7.52	Extant
Charadriiformes	Uria	aalge	979	50.18	90.34	7.39	Extant
Charadriiformes	Uria	aalge	979	48.25	88.93	7.45	Extant
Charadriiformes	Thinocorus	rumicivorus	53.1	22.59	28.84	2.28	Extant
Charadriiformes	Sterna	hirundo	139	23.27	54.57	3.67	Extant
Charadriiformes	Sterna	hirundo	139	23.76	54.8	3.51	Extant
Charadriiformes	Sterna	hirundo	139	23.86	54.21	3.56	Extant
Charadriiformes	Sterna	hirundo	139	24.55	55.68	3.34	Extant
Charadriiformes	Sterna	hirundo	139	24.85	56.24	3.55	Extant
Charadriiformes	Sterna	hirundo	139	24.32	55.19	3.36	Extant
Charadriiformes	Sterna	hirundo	139	23.7	54.33	3.47	Extant
Charadriiformes	Sterna	hirundo	139	24.93	52.8	3.39	Extant
Charadriiformes	Sterna	hirundo	139	26.37	52.98	3.43	Extant
Charadriiformes	Sterna	hirundo	139	25.08	54.49	3.46	Extant
Charadriiformes	Sterna	sumatrana	106	22.92	46.37	3.05	Extant
Charadriiformes	Stercorarius	skua	1271	47.58	121.36	8.15	Extant
Charadriiformes	Stercorarius	pomarinus	740	47.57	109.48	6.69	Extant
Charadriiformes	Stercorarius	pomarinus	740	58.85	110.79	6.66	Extant
Charadriiformes	Rynchops	niger	254	32.2	75.42	4.3	Extant
Charadriiformes	Rynchops	niger	254	34.78	77.51	4.47	Extant
Charadriiformes	Rostratula	benghalensis	121	33.9	44.24	3.49	Extant
Charadriiformes	Rostratula	benghalensis	121	33.58	43.59	3.46	Extant
Charadriiformes	Rostratula	benghalensis	121	32.73	42.43	3.24	Extant
Charadriiformes	Rostratula	benghalensis	121	35.09	44.5	3.4	Extant
Charadriiformes	Recurvirostra	americana	307	37.72	71.74	5.26	Extant
Charadriiformes	Recurvirostra	americana	307	37.43	68.1	5.24	Extant
Charadriiformes	Recurvirostra	avosetta	304	39.17	69.73	4.79	Extant
Charadriiformes	Recurvirostra	avosetta	304	39.13	68.12	4.82	Extant
Charadriiformes	Recurvirostra	avosetta	304	37.64	72.3	4.85	Extant
Charadriiformes	Recurvirostra	americana	302	37.9	68.51	5.16	Extant
Charadriiformes	Recurvirostra	americana	302	38.69	68.02	5.08	Extant
Charadriiformes	Recurvirostra	americana	302	39.05	70.82	5.21	Extant
Charadriiformes	Recurvirostra	americana	302	39.22	68.64	5.11	Extant
Charadriiformes	Pluvialis	dominica	154	28.18	44.86	3.76	Extant
Charadriiformes	Pluvialis	dominica	154	30.77	45.15	3.81	Extant
Charadriiformes	Pluvialis	dominica	149	30.9	44.78	3.74	Extant
Charadriiformes	Pluvialis	dominica	149	31.4	45.34	3.81	Extant
Charadriiformes	Pluvialis	dominica	149	31.75	43.8	3.82	Extant
Charadriiformes	Pluvialis	dominica	149	32.08	44.84	3.9	Extant
Charadriiformes	Phaetusa	simplex	235	32.71	68.24	4.13	Extant
Charadriiformes	Larus	marinus	1829	74.03	163	9.61	Extant
Charadriiformes	Larus	marinus	1829	58.62	153.63	9.5	Extant
Charadriiformes	Larus	marinus	1829	41.33	182	9.96	Extant
Charadriiformes	Larus	marinus	1829	44.91	163	10.37	Extant
Charadriiformes	Larus	hyperboreus	1576	46.02	165	8.98	Extant
Charadriiformes	Larus	hyperboreus	1576	73.35	139.95	8.91	Extant
Charadriiformes	Larus	marinus	1488	73.68	117.37	9.07	Extant
Charadriiformes	Larus	marinus	1488	65.94	142.91	8.96	Extant
Charadriiformes	Larus	marinus	1488	42.83	147.03	9.22	Extant
Charadriiformes	Larus	marinus	1488	67.21	145.54	9.22	Extant
Charadriiformes	Larus	glaucescens	1180	44.26	134.96	7.91	Extant
Charadriiformes	Larus	glaucescens	1180	42.52	134.12	7.92	Extant
Charadriiformes	Larus	californicus	841	76.43	103.12	6.59	Extant
Charadriiformes	Larus	delawarensis	566	67.69	96.29	6.09	Extant
Charadriiformes	Larus	delawarensis	566	63.69	104.79	6.19	Extant
Charadriiformes	Larus	delawarensis	471	73.49	90.97	5.98	Extant
Charadriiformes	Larus	delawarensis	471	56.68	95.96	5.67	Extant
Charadriiformes	Larus	canus	432	66.84	93.76	5.33	Extant
Charadriiformes	Irediparra	gallinacea	130	33.1	45.33	3.27	Extant
Charadriiformes	Himantopus	mexicanus	170	32.3	54.84	3.77	Extant
Charadriiformes	Himantopus	mexicanus	170	31.21	52.42	3.98	Extant
Charadriiformes	Himantopus	mexicanus	170	32.05	52.55	3.86	Extant
Charadriiformes	Himantopus	mexicanus	170	31.97	55.77	3.81	Extant
Charadriiformes	Himantopus	mexicanus	170	33.62	55.72	4.17	Extant
Charadriiformes	Himantopus	mexicanus	170	32.21	58.1	4.3	Extant
Charadriiformes	Himantopus	mexicanus	170	33.18	55.23	4.13	Extant
Charadriiformes	Himantopus	mexicanus	170	33.07	56.27	4.26	Extant
Charadriiformes	Himantopus	himantopus	161	31.09	55.92	3.77	Extant
Charadriiformes	Himantopus	himantopus	161	31.18	55.92	3.79	Extant
Charadriiformes	Himantopus	himantopus	161	33.38	56.89	3.84	Extant
Charadriiformes	Haematopus	ater	724	44.47	88.65	7.49	Extant
Charadriiformes	Haematopus	ater	724	49.16	85.35	7.57	Extant
Charadriiformes	Haematopus	unicolor	671	47.85	83.62	6.31	Extant
Charadriiformes	Haematopus	leucopodus	618	48.81	81.1	6.14	Extant
Charadriiformes	Haematopus	palliatus	567	48.84	82.47	7.78	Extant
Charadriiformes	Haematopus	bachmani	555	49.49	82.18	7.36	Extant
Charadriiformes	Haematopus	bachmani	555	48.49	77.42	7.42	Extant
Charadriiformes	Haematopus	bachmani	555	55.1	79.93	7.18	Extant
Charadriiformes	Haematopus	bachmani	555	48.49	81.42	7.27	Extant
Charadriiformes	Haematopus	bachmani	555	51.78	81.93	7.23	Extant
Charadriiformes	Haematopus	finschi	554	54.4	77.1	5.93	Extant
Charadriiformes	Charadrius	morinellus	117	19.39	41.7	3.43	Extant
Charadriiformes	Charadrius	morinellus	117	26.08	41.99	3.47	Extant
Charadriiformes	Charadrius	morinellus	117	20.42	40.08	3.38	Extant
Charadriiformes	Charadrius	morinellus	117	20.45	40.28	3.41	Extant
Charadriiformes	Charadrius	vociferus	101	26.34	39.7	3.34	Extant
Charadriiformes	Charadrius	vociferus	101	19.86	40.15	3.44	Extant
Charadriiformes	Charadrius	vociferus	101	21.61	40.67	3.39	Extant
Charadriiformes	Charadrius	vociferus	101	19.15	40.93	3.14	Extant
Charadriiformes	Charadrius	morinellus	100	19.79	37.24	3.56	Extant
Charadriiformes	Charadrius	morinellus	100	18.88	38.55	3.66	Extant
Charadriiformes	Charadrius	morinellus	100	26.35	38.97	3.64	Extant
Charadriiformes	Charadrius	morinellus	100	18.5	40.04	3.54	Extant
Charadriiformes	Charadrius	montanus	96.4	26.53	40.28	3.16	Extant
Charadriiformes	Charadrius	montanus	96.4	26.31	41.36	3.1	Extant
Charadriiformes	Charadrius	montanus	96.4	21.4	40.16	3.13	Extant
Charadriiformes	Charadrius	montanus	95.1	19.69	39.92	2.88	Extant
Charadriiformes	Charadrius	montanus	95.1	19.02	39.83	2.96	Extant
Charadriiformes	Charadrius	montanus	95.1	27.92	38.81	2.9	Extant
Charadriiformes	Charadrius	vociferus	92.1	20.79	40.65	3.24	Extant
Charadriiformes	Charadrius	vociferus	92.1	27.48	39.47	3.3	Extant
Charadriiformes	Charadrius	modestus	78	20.22	34.94	2.6	Extant
Charadriiformes	Charadrius	hiaticula	64.8	21.51	31.34	2.46	Extant
Charadriiformes	Charadrius	hiaticula	64.8	21.84	31.18	2.5	Extant
Charadriiformes	Charadrius	hiaticula	64.8	20.01	30.4	2.44	Extant
Charadriiformes	Charadrius	hiaticula	63.3	19.56	31.78	2.45	Extant
Charadriiformes	Charadrius	hiaticula	63.3	28.56	31.5	2.4	Extant
Charadriiformes	Charadrius	hiaticula	63.3	21.58	31.77	2.59	Extant
Charadriiformes	Charadrius	wilsonia	55.1	19.47	32.8	2.3	Extant
Charadriiformes	Charadrius	wilsonia	55.1	22.76	32.81	2.36	Extant
Charadriiformes	Charadrius	wilsonia	55.1	20.59	32.48	2.29	Extant
Charadriiformes	Charadrius	melodus	53.6	22.67	31.69	2.34	Extant
Charadriiformes	Charadrius	melodus	53.6	22	31.7	2.23	Extant
Charadriiformes	Charadrius	semipalmatus	47.4	28.14	30.24	2.47	Extant
Charadriiformes	Charadrius	semipalmatus	47.4	27.93	29.7	2.34	Extant
Charadriiformes	Charadrius	semipalmatus	47.4	20.94	30.49	2.46	Extant
Charadriiformes	Charadrius	semipalmatus	47.4	20.01	29.54	2.48	Extant
Charadriiformes	Charadrius	semipalmatus	46.1	28.43	29.17	2.29	Extant
Charadriiformes	Charadrius	semipalmatus	46.1	19.45	29.52	2.41	Extant
Charadriiformes	Charadrius	semipalmatus	46.1	21.37	30.34	2.26	Extant
Charadriiformes	Charadrius	semipalmatus	46.1	27.72	29.93	2.34	Extant
Charadriiformes	Charadrius	alexandrinus	42.3	29.89	28.1	2.11	Extant
Charadriiformes	Charadrius	alexandrinus	42.3	30.12	28.37	2.04	Extant
Charadriiformes	Charadrius	alexandrinus	42.3	29.18	28.97	2.08	Extant
Charadriiformes	Charadrius	alexandrinus	42.3	30	29.08	2.09	Extant
Charadriiformes	Charadrius	alexandrinus	42.3	26.21	27.53	2.04	Extant
Charadriiformes	Charadrius	alexandrinus	42.3	31.5	28.41	2.06	Extant
Charadriiformes	Charadrius	dubius	38.7	29.3	27.91	2.02	Extant
Charadriiformes	Charadrius	dubius	38.7	31.65	28.5	2.04	Extant
Charadriiformes	Charadrius	dubius	38.7	29.91	27.86	2.06	Extant
Charadriiformes	Cerorhinca	monocerata	510	38.24	64.47	5.59	Extant
Charadriiformes	Cerorhinca	monocerata	510	41.15	69.22	5.61	Extant
Charadriiformes	Cerorhinca	monocerata	456	38.63	65.73	5.26	Extant
Charadriiformes	Attagis	gayi	311	43.8	52.71	4.64	Extant
Charadriiformes	Anous	stolidus	178	28.04	62.08	3.73	Extant
Charadriiformes	Anous	stolidus	167	27.39	66.47	3.66	Extant
Charadriiformes	Alle	alle	167	26.17	40.17	3	Extant
Charadriiformes	Actophilornis	africanus	137	33.16	43.43	3.32	Extant
Ciconiiformes	Tigrisoma	mexicanum	1046	87.9	121.47	7.69	Extant
Ciconiiformes	Tigrisoma	lineatum	813	76.78	114.73	6.96	Extant
Ciconiiformes	Tigrisoma	lineatum	813	87.05	101.27	6.82	Extant
Ciconiiformes	Threskiornis	molucca	1606	75.3	124.8	9.86	Extant
Ciconiiformes	Theristicus	caudatus	1726	68.31	116.97	10.51	Extant
Ciconiiformes	Syrigma	sibilatrix	463	55.58	95.13	5.82	Extant
Ciconiiformes	Syrigma	sibilatrix	463	53.15	101.49	6.29	Extant
Ciconiiformes	Nycticorax	nycticorax	810	79.38	125.38	7.39	Extant
Ciconiiformes	Nycticorax	nycticorax	810	75.86	118.02	7.91	Extant
Ciconiiformes	Nycticorax	nycticorax	810	75.52	118.76	7.21	Extant
Ciconiiformes	Nycticorax	nycticorax	810	73.81	114.47	6.83	Extant
Ciconiiformes	Nycticorax	nycticorax	810	70.57	109.34	6.87	Extant
Ciconiiformes	Nycticorax	nycticorax	810	77.43	118.7	6.94	Extant
Ciconiiformes	Mesembrinibis	cayennensis	576	54.82	88.56	7.61	Extant
Ciconiiformes	Ixobrychus	flavicollis	321	68.44	87.64	4.97	Extant
Ciconiiformes	Ixobrychus	cinnamomeus	128	45.38	55.7	3.58	Extant
Ciconiiformes	Eudocimus	albus	1036	66.35	100	8.26	Extant
Ciconiiformes	Egretta	novaehollandiae	599	59.52	114.06	6.09	Extant
Ciconiiformes	Egretta	novaehollandiae	599	60.4	115.28	6.24	Extant
Ciconiiformes	Egretta	novaehollandiae	521	56.7	105.13	6.28	Extant
Ciconiiformes	Egretta	sacra	383	56.16	99.84	5.74	Extant
Ciconiiformes	Ciconia	ciconia	3571	155.14	282	15.21	Extant
Ciconiiformes	Butorides	virescens	187	49.1	71.74	4.19	Extant
Ciconiiformes	Butorides	virescens	187	48.82	70.33	3.99	Extant
Ciconiiformes	Butorides	virescens	187	51.53	69.64	4.28	Extant
Ciconiiformes	Butorides	virescens	187	50.06	68.54	4.24	Extant
Ciconiiformes	Butorides	virescens	187	49.3	69.22	4.32	Extant
Ciconiiformes	Butorides	virescens	187	50.59	66.54	4.08	Extant
Ciconiiformes	Butorides	virescens	187	48.41	68.72	3.94	Extant
Ciconiiformes	Ardea	herodias	3015	93.67	194	10.85	Extant
Ciconiiformes	Ardea	herodias	3015	96.97	215	11.16	Extant
Ciconiiformes	Ardea	herodias	3015	102.74	210	10.73	Extant
Ciconiiformes	Ardea	herodias	3015	108.07	205	11.16	Extant
Ciconiiformes	Ardea	herodias	3015	96.53	202	10.86	Extant
Ciconiiformes	Ardea	herodias	2570	103.36	195	10.04	Extant
Ciconiiformes	Ardea	herodias	2570	107.88	189	10.09	Extant
Ciconiiformes	Ardea	herodias	2570	99.74	190	10.19	Extant
Ciconiiformes	Ardea	cocoi	1465	102.78	188	9.89	Extant
Columbiformes	Streptopelia	roseogrisea	155	28.85	29.74	3.37	Extant
Columbiformes	Oena	capensis	40.6	17.48	21.32	1.97	Extant
Columbiformes	Macropygia	amboinensis	237	37.05	36.11	3.98	Extant
Columbiformes	Macropygia	phasianella	237	27.53	40.51	4.02	Extant
Columbiformes	Macropygia	phasianella	237	32.56	42.11	3.99	Extant
Columbiformes	Macropygia	nigrirostris	90.1	36.56	31.68	2.69	Extant
Columbiformes	Macropygia	nigrirostris	90.1	28.24	30.56	2.68	Extant
Columbiformes	Macropygia	nigrirostris	90.1	28.85	31.14	2.67	Extant
Columbiformes	Columba	livia	369	40.61	44.24	4.81	Extant
Columbiformes	Columba	livia	369	39.07	46.4	4.84	Extant
Columbiformes	Columba	livia	369	41.23	42.35	4.8	Extant
Columbiformes	Columba	livia	340	40.74	44.35	4.64	Extant
Columbiformes	Columba	livia	340	40.86	44.55	4.72	Extant
Columbiformes	Columba	livia	340	41.05	45.82	4.67	Extant
Columbiformes	Columba	livia	340	42.78	45.54	4.66	Extant
Columbiformes	Columba	oenas	302	40.58	43.54	4.44	Extant
Columbiformes	Chalcophaps	stephani	141	25.24	29.53	3.21	Extant
Columbiformes	Chalcophaps	stephani	141	27.25	32.22	3.23	Extant
Columbiformes	Chalcophaps	stephani	141	27.77	30.51	3.21	Extant
Columbiformes	Chalcophaps	stephani	141	30.85	30.78	3.23	Extant
Columbiformes	Chalcophaps	stephani	141	30.17	31.46	3.24	Extant
Columbiformes	Chalcophaps	stephani	141	28.71	30.64	3.21	Extant
Columbiformes	Chalcophaps	stephani	141	29.1	31.04	3.22	Extant
Columbiformes	Chalcophaps	indica	136	28.29	33.5	3.19	Extant
Columbiformes	Chalcophaps	indica	136	28.86	32.04	3.21	Extant
Columbiformes	Chalcophaps	indica	136	29.16	33.96	3.17	Extant
Columbiformes	Chalcophaps	indica	136	28.56	32.93	3.2	Extant
Columbiformes	Chalcophaps	indica	136	32.09	30.71	3.19	Extant
Columbiformes	Chalcophaps	indica	136	30.92	30.09	3.16	Extant
Columbiformes	Chalcophaps	indica	136	28.36	31.09	3.21	Extant
Coraciiformes	Upupa	epops	66	23.36	32.29	2.61	Extant
Coraciiformes	Todus	angustirostris	7.5	10.64	13.69	0.92	Extant
Coraciiformes	Tockus	nasutus	183	35.57	48.3	3.23	Extant
Coraciiformes	Syma	torotoro	37.7	17.23	25.55	1.94	Extant
Coraciiformes	Phoeniculus	purpureus	86.6	26.66	32.95	2.49	Extant
Coraciiformes	Momotus	momota	112	28.01	38.77	3.18	Extant
Coraciiformes	Merops	albicollis	25.9	15.11	24.64	1.78	Extant
Coraciiformes	Megaceryle	torquata	317	33.25	59.68	4.33	Extant
Coraciiformes	Eurystomus	glaucurus	110	27.44	49.62	2.89	Extant
Coraciiformes	Dacelo	novaeguineae	313	40.01	68.37	3.8	Extant
Coraciiformes	Coracias	benghalensis	171	31.92	54.47	3.5	Extant
Coraciiformes	Coracias	caudata	110	30.03	47.81	3.21	Extant
Coraciiformes	Buceros	bicornis	2591	88.3	120.79	10.69	Extant
Coraciiformes	Aceros	undulatus	2515	82.31	121.14	10.72	Extant
Falconiformes	Milvago	chimango	296	45.04	64.84	4.51	Extant
Falconiformes	Micrastur	ruficollis	196	42.37	49.21	3.67	Extant
Falconiformes	Falco	berigora	681	62.21	85.58	6.16	Extant
Falconiformes	Falco	mexicanus	560	66.67	71.28	5.75	Extant
Falconiformes	Falco	novaezeelandiae	531	37.84	73.79	5.68	Extant
Falconiformes	Falco	berigora	506	37.18	81.28	5.47	Extant
Falconiformes	Falco	columbarius	218	62.65	51.3	3.86	Extant
Falconiformes	Falco	columbarius	163	65.43	44.42	3.42	Extant
Falconiformes	Falco	sparverius	120	35.32	44.92	3.02	Extant
Falconiformes	Falco	sparverius	120	37.38	43.67	3.02	Extant
Falconiformes	Falco	sparverius	111	47.06	42.1	2.94	Extant
Falconiformes	Falco	sparverius	111	41.22	39.79	2.9	Extant
Galliformes	Syrmaticus	reevesii	949	73.86	69.28	7.42	Extant
Galliformes	Phasianus	colchicus	1317	75.69	83.39	7.62	Extant
Galliformes	Phasianus	colchicus	953	92.48	69.15	7.39	Extant
Galliformes	Pavo	cristatus	4766	110.6	127.77	13.94	Extant
Galliformes	Pauxi	pauxi	3600	108.67	109.09	9.93	Extant
Galliformes	Ortalis	vetula	584	77.58	68.2	6.23	Extant
Galliformes	Ortalis	vetula	542	63.74	54.84	5.24	Extant
Galliformes	Numida	meleagris	1299	89.76	89.02	8.06	Extant
Galliformes	Meleagris	gallopavo	7800	135.58	143.07	17.63	Extant
Galliformes	Meleagris	gallopavo	4300	127.82	151.89	14.91	Extant
Galliformes	Megapodius	eremita	711	59.15	47.72	5.89	Extant
Galliformes	Megapodius	freycinet	647	48.05	64.22	5.54	Extant
Galliformes	Lophura	diardi	1420	79.61	73.02	8.71	Extant
Galliformes	Leipoa	ocellata	2035	89.34	105.23	7.97	Extant
Galliformes	Dendragapus	obscurus	1212	76.81	72.47	6.85	Extant
Galliformes	Centrocercus	urophasianus	1745	77.49	85.45	10.15	Extant
Galliformes	Callipepla	californica	186	42.57	98.18	4.13	Extant
Galliformes	Callipepla	gambelii	170	38.03	34.41	3.67	Extant
Galliformes	Callipepla	gambelii	170	39.82	33.01	2.7	Extant
Galliformes	Callipepla	gambelii	162	39.64	33.12	3.66	Extant
Galliformes	Callipepla	gambelii	162	40.1	33.15	2.74	Extant
Galliformes	Bonasa	umbellus	566	60.2	51.12	5.77	Extant
Galliformes	Bonasa	umbellus	566	57.76	52	4.59	Extant
Galliformes	Bonasa	umbellus	566	58.56	54.23	4.39	Extant
Galliformes	Bonasa	umbellus	566	58.66	51.43	4.49	Extant
Galliformes	Bonasa	umbellus	498	63.06	50.99	4.45	Extant
Gruiformes	Rallus	longirostris	322	53.73	57.52	4.43	Extant
Gruiformes	Rallus	longirostris	322	53.21	57.5	4.56	Extant
Gruiformes	Rallus	longirostris	257	56.08	54.6	4.3	Extant
Gruiformes	Rallus	longirostris	257	55.18	55.34	4.35	Extant
Gruiformes	Rallus	longirostris	257	57.71	56.11	4.13	Extant
Gruiformes	Rallina	forbesi	88.4	40.46	30.94	2.48	Extant
Gruiformes	Psophia	viridis	1071	70.21	75.06	5.82	Extant
Gruiformes	Psophia	crepitans	1026	67.84	66.83	5.62	Extant
Gruiformes	Porzana	pusilla	35.4	27.58	27.54	2.02	Extant
Gruiformes	Porzana	pusilla	35.4	30.06	28.68	2.06	Extant
Gruiformes	Porzana	pusilla	35.4	28.36	26.63	1.97	Extant
Gruiformes	Porzana	pusilla	35.4	28.29	27.98	2.08	Extant
Gruiformes	Porzana	pusilla	35.4	31.1	26.9	2.07	Extant
Gruiformes	Porphyrio	porphyrio	1091	79.94	88.38	6.56	Extant
Gruiformes	Porphyrio	porphyrio	1091	84.14	88.87	6.79	Extant
Gruiformes	Porphyrio	martinica	257	50.74	51.17	4.3	Extant
Gruiformes	Porphyrio	flavirostris	93.3	38.51	36.99	2.88	Extant
Gruiformes	Heliornis	fulica	132	26.93	35.18	3.25	Extant
Gruiformes	Heliornis	fulica	132	27.69	36.81	3.26	Extant
Gruiformes	Heliornis	fulica	132	27.13	36.31	3.27	Extant
Gruiformes	Grus	canadensis	3350	119.69	239	12.35	Extant
Gruiformes	Grus	canadensis	2982	120.39	223	11.89	Extant
Gruiformes	Grus	canadensis	2982	131.15	226	15.05	Extant
Gruiformes	Grus	canadensis	2982	124.55	224	14.73	Extant
Gruiformes	Gallicrex	cinerea	503	62.45	65.48	5.58	Extant
Gruiformes	Fulica	americana	724	52.93	74.81	6.01	Extant
Gruiformes	Fulica	americana	724	55.53	71.32	6.11	Extant
Gruiformes	Fulica	americana	724	48.26	74.71	5.98	Extant
Gruiformes	Fulica	americana	724	56.15	72.12	6.11	Extant
Gruiformes	Fulica	americana	560	54.16	73.5	5.77	Extant
Gruiformes	Fulica	americana	560	55.88	64.76	5.8	Extant
Gruiformes	Eurypyga	helias	210	35.58	51	3.93	Extant
Gruiformes	Ardeotis	kori	5620	109.22	220	13.32	Extant
Gruiformes	Anurolimnas	viridis	60	32.2	27.12	2.38	Extant
Gruiformes	Amaurornis	phoenicurus	180	50.56	47.56	3.83	Extant
Gruiformes	Amaurornis	phoenicurus	180	51.26	48.9	3.7	Extant
Passeriformes	Zonotrichia	querula	37.4	19.09	21.52	1.96	Extant
Passeriformes	Zonotrichia	querula	37.4	18.03	21.45	1.89	Extant
Passeriformes	Zonotrichia	querula	37.4	19.13	21.25	1.96	Extant
Passeriformes	Zonotrichia	atricapilla	32.3	21.57	19.63	1.82	Extant
Passeriformes	Zonotrichia	atricapilla	32.3	21.82	19.84	1.78	Extant
Passeriformes	Zonotrichia	atricapilla	32.3	21.57	19.41	1.77	Extant
Passeriformes	Zonotrichia	atricapilla	31.7	18.42	20.53	1.74	Extant
Passeriformes	Zonotrichia	albicollis	24.4	17.98	18.08	1.62	Extant
Passeriformes	Zonotrichia	albicollis	24.4	17.91	19.24	1.62	Extant
Passeriformes	Zonotrichia	albicollis	24.4	19.51	19.37	1.58	Extant
Passeriformes	Zonotrichia	albicollis	24.4	18.84	18.75	1.6	Extant
Passeriformes	Zonotrichia	albicollis	24.4	19.74	17.5	1.69	Extant
Passeriformes	Zonotrichia	albicollis	24.4	19.27	17.33	1.64	Extant
Passeriformes	Zonotrichia	albicollis	24.4	18.36	17.92	1.69	Extant
Passeriformes	Zonotrichia	albicollis	24.4	20.9	18.77	1.64	Extant
Passeriformes	Zonotrichia	albicollis	24.4	21.87	17.43	1.66	Extant
Passeriformes	Zonotrichia	albicollis	24.4	20.68	18.27	1.59	Extant
Passeriformes	Zonotrichia	capensis	21.9	18.74	17.51	1.56	Extant
Passeriformes	Zonotrichia	capensis	20.3	21.38	18.15	1.47	Extant
Passeriformes	Zonotrichia	capensis	20.3	18.3	16.42	1.48	Extant
Passeriformes	Xanthocephalus	xanthocephalus	79.7	27.6	32.81	2.66	Extant
Passeriformes	Xanthocephalus	xanthocephalus	79.7	29.84	33.26	2.67	Extant
Passeriformes	Xanthocephalus	xanthocephalus	79.7	29.86	31.22	2.71	Extant
Passeriformes	Xanthocephalus	xanthocephalus	49.3	23.99	26.3	2.16	Extant
Passeriformes	Wilsonia	citrina	10.8	13.16	13.48	1.16	Extant
Passeriformes	Wilsonia	citrina	10.8	13.49	14.13	1.17	Extant
Passeriformes	Wilsonia	citrina	10.8	14.16	14.33	1.19	Extant
Passeriformes	Wilsonia	citrina	10.8	13.96	14.02	1.19	Extant
Passeriformes	Wilsonia	citrina	10.8	13.79	14.08	1.14	Extant
Passeriformes	Wilsonia	canadensis	10.3	12.03	14.01	1.12	Extant
Passeriformes	Wilsonia	canadensis	10.3	14.32	13.32	1.18	Extant
Passeriformes	Wilsonia	canadensis	10.3	13.87	13.31	1.11	Extant
Passeriformes	Wilsonia	canadensis	9.8	13.76	13.15	1.15	Extant
Passeriformes	Wilsonia	canadensis	9.8	14.08	13.09	1.12	Extant
Passeriformes	Wilsonia	canadensis	9.8	12.24	13.81	1.1	Extant
Passeriformes	Wilsonia	canadensis	9.8	13.77	13.51	1.16	Extant
Passeriformes	Wilsonia	canadensis	9.8	13.75	13.25	1.13	Extant
Passeriformes	Wilsonia	pusilla	7	12.24	11.71	1	Extant
Passeriformes	Wilsonia	pusilla	7	14.21	11.49	1.12	Extant
Passeriformes	Wilsonia	pusilla	7	14.19	11.98	1.07	Extant
Passeriformes	Wilsonia	pusilla	6.7	12.41	11.56	1.01	Extant
Passeriformes	Wilsonia	pusilla	6.7	12.24	11.15	1.02	Extant
Passeriformes	Wilsonia	pusilla	6.7	12.32	11.24	1.09	Extant
Passeriformes	Wilsonia	pusilla	6.7	13.27	11.3	1.02	Extant
Passeriformes	Vermivora	celata	9.4	11.77	12.44	1.07	Extant
Passeriformes	Vermivora	celata	9.4	12.05	12.32	1.07	Extant
Passeriformes	Vermivora	peregrina	8.9	12.43	12.86	1.03	Extant
Passeriformes	Vermivora	peregrina	8.9	12.97	13.34	1.04	Extant
Passeriformes	Vermivora	peregrina	8.9	12.99	12.59	1.04	Extant
Passeriformes	Vermivora	peregrina	8.9	12.9	13.31	1.04	Extant
Passeriformes	Vermivora	peregrina	8.9	13.18	12.21	1.03	Extant
Passeriformes	Vermivora	peregrina	8.9	12.2	11.97	1.05	Extant
Passeriformes	Vermivora	peregrina	8.9	12.56	12.49	1.03	Extant
Passeriformes	Vermivora	peregrina	8.9	12.45	13.08	1.02	Extant
Passeriformes	Vermivora	ruficapilla	8.3	12.7	12.59	0.99	Extant
Passeriformes	Vermivora	ruficapilla	8.3	12.78	12.67	0.99	Extant
Passeriformes	Vermivora	ruficapilla	8.3	12.55	12.27	1.01	Extant
Passeriformes	Vermivora	virginae	8.2	12.36	13.29	1	Extant
Passeriformes	Sturnella	neglecta	112	28.5	32.66	3.08	Extant
Passeriformes	Sturnella	neglecta	112	29.8	30.83	3.03	Extant
Passeriformes	Sturnella	neglecta	112	29.05	31.12	3.02	Extant
Passeriformes	Sturnella	neglecta	112	32.58	33.33	3.09	Extant
Passeriformes	Sturnella	neglecta	89.4	32.2	30.67	2.69	Extant
Passeriformes	Sturnella	neglecta	89.4	28.02	28.4	2.81	Extant
Passeriformes	Sturnella	neglecta	89.4	30.84	30.22	2.84	Extant
Passeriformes	Sturnella	neglecta	89.4	28.46	28.5	2.76	Extant
Passeriformes	Sturnella	magna	76	31.2	31.1	2.58	Extant
Passeriformes	Sturnella	magna	76	31.03	31.11	2.58	Extant
Passeriformes	Spindalis	zena	21.1	17.31	19.06	1.51	Extant
Passeriformes	Spindalis	zena	21.1	18.57	19.73	1.49	Extant
Passeriformes	Spindalis	zena	21.1	19.24	18.92	1.61	Extant
Passeriformes	Quiscalus	major	206	38.98	43.5	3.26	Extant
Passeriformes	Quiscalus	major	206	40.9	40.78	3.24	Extant
Passeriformes	Quiscalus	major	206	38.44	41.52	3.43	Extant
Passeriformes	Quiscalus	quiscula	120	28.91	35.34	3.2	Extant
Passeriformes	Quiscalus	quiscula	120	33.71	30.62	3.1	Extant
Passeriformes	Quiscalus	quiscula	120	29.23	28.1	3.14	Extant
Passeriformes	Quiscalus	mexicanus	116	30.54	32.85	2.84	Extant
Passeriformes	Quiscalus	quiscula	92.2	31.88	31.82	2.82	Extant
Passeriformes	Quiscalus	quiscula	92.2	26.74	30.31	2.83	Extant
Passeriformes	Quiscalus	nicaraguensis	47.8	32.6	26.11	2.18	Extant
Passeriformes	Pooecetes	gramineus	26.5	17.58	20.39	1.69	Extant
Passeriformes	Pooecetes	gramineus	26.5	17.87	19.87	1.66	Extant
Passeriformes	Pooecetes	gramineus	26.5	17.95	19.46	1.65	Extant
Passeriformes	Pooecetes	gramineus	26.5	18.64	20.87	1.68	Extant
Passeriformes	Pooecetes	gramineus	26.5	17.76	20.44	1.68	Extant
Passeriformes	Pooecetes	gramineus	24.9	17.58	20.44	1.66	Extant
Passeriformes	Pooecetes	gramineus	24.9	18.4	20.12	1.63	Extant
Passeriformes	Pooecetes	gramineus	24.9	18.8	19.56	1.66	Extant
Passeriformes	Pooecetes	gramineus	24.9	18.06	20.18	1.6	Extant
Passeriformes	Phaenicophilus	palmarum	30.5	19.51	21.24	1.74	Extant
Passeriformes	Phaenicophilus	palmarum	30.5	19.12	21.08	1.74	Extant
Passeriformes	Phaenicophilus	palmarum	30.5	20.15	20.58	1.71	Extant
Passeriformes	Phaenicophilus	palmarum	30.5	19.99	20.45	1.71	Extant
Passeriformes	Phaenicophilus	palmarum	30.5	19.71	20.41	1.72	Extant
Passeriformes	Phaenicophilus	palmarum	30.5	19.75	20.6	1.74	Extant
Passeriformes	Phaenicophilus	palmarum	30.5	19.79	21.01	1.75	Extant
Passeriformes	Passerculus	sandwichensis	20.6	16.76	18.11	1.53	Extant
Passeriformes	Passerculus	sandwichensis	20.6	16.51	17.4	1.54	Extant
Passeriformes	Passerculus	sandwichensis	20.6	15.5	18.6	1.49	Extant
Passeriformes	Passerculus	sandwichensis	20.6	16.02	17.56	1.53	Extant
Passeriformes	Passerculus	sandwichensis	20.6	16.85	18.17	1.51	Extant
Passeriformes	Passerculus	sandwichensis	19.5	16.29	17.4	1.46	Extant
Passeriformes	Passerculus	sandwichensis	19.5	16.68	16.87	1.53	Extant
Passeriformes	Passerculus	sandwichensis	19.5	16.64	17.53	1.44	Extant
Passeriformes	Passerculus	sandwichensis	19.5	16.53	17.49	1.5	Extant
Passeriformes	Passerculus	sandwichensis	19.5	17.02	17.27	1.49	Extant
Passeriformes	Parula	americana	8.6	11.71	12.61	1.02	Extant
Passeriformes	Parula	americana	8.6	11.46	12.91	1.03	Extant
Passeriformes	Parula	americana	8.6	11	13.13	1.01	Extant
Passeriformes	Parula	americana	8.6	12.63	12.59	1.04	Extant
Passeriformes	Parula	americana	8.6	11.8	13.48	1.04	Extant
Passeriformes	Parula	americana	8.6	12.52	11.98	1.04	Extant
Passeriformes	Parula	americana	8.6	12.05	13.35	1.02	Extant
Passeriformes	Parula	americana	8.6	11.82	12.22	1.02	Extant
Passeriformes	Parula	americana	8.6	12.33	12.99	1.03	Extant
Passeriformes	Parula	americana	8.6	12.98	12.22	1.01	Extant
Passeriformes	Parula	pitiayumi	7.2	12.1	12.74	0.97	Extant
Passeriformes	Oporornis	formosus	14	15.11	15.52	1.22	Extant
Passeriformes	Oporornis	agilis	13.3	16.63	15.19	1.24	Extant
Passeriformes	Oporornis	agilis	13.3	14.87	16.19	1.26	Extant
Passeriformes	Oporornis	philadelphia	12	15.56	14.56	1.24	Extant
Passeriformes	Oporornis	philadelphia	11.5	16.39	13.67	1.18	Extant
Passeriformes	Oporornis	philadelphia	11.5	14.5	14.64	1.26	Extant
Passeriformes	Oporornis	tolmiei	10.4	16.11	14.12	1.16	Extant
Passeriformes	Oporornis	tolmiei	10.4	15.37	13.24	1.2	Extant
Passeriformes	Molothrus	aeneus	56.9	19.24	25.56	2.37	Extant
Passeriformes	Molothrus	aeneus	56.9	20.86	25.91	2.28	Extant
Passeriformes	Molothrus	aeneus	56.9	21.62	26.22	2.33	Extant
Passeriformes	Molothrus	aeneus	56.9	23.32	25.23	2.32	Extant
Passeriformes	Molothrus	aeneus	56.9	21.54	24.37	2.31	Extant
Passeriformes	Molothrus	ater	48.7	20.67	23.51	2.19	Extant
Passeriformes	Molothrus	ater	48.7	21.63	23.53	2.12	Extant
Passeriformes	Molothrus	ater	48.7	23.2	24.03	2.13	Extant
Passeriformes	Molothrus	ater	48.7	24.16	24.65	2.21	Extant
Passeriformes	Molothrus	ater	38.1	23.66	22.27	1.98	Extant
Passeriformes	Molothrus	ater	38.1	23.07	22.54	1.92	Extant
Passeriformes	Microligea	palustris	13.2	15.2	14.86	1.12	Extant
Passeriformes	Microligea	palustris	13.2	14.94	15.47	1.15	Extant
Passeriformes	Microligea	palustris	13.2	15.2	15.69	1.18	Extant
Passeriformes	Microligea	palustris	13.2	15.67	15.81	1.14	Extant
Passeriformes	Microligea	palustris	13.2	15.5	15.22	1.14	Extant
Passeriformes	Melospiza	melodia	20.5	16.77	17.86	1.58	Extant
Passeriformes	Melospiza	melodia	20.5	17.85	18.32	1.55	Extant
Passeriformes	Melospiza	melodia	20.5	18.19	17.84	1.49	Extant
Passeriformes	Melospiza	melodia	20.5	18.74	17.91	1.54	Extant
Passeriformes	Melospiza	melodia	20.5	17.28	15.88	1.56	Extant
Passeriformes	Melospiza	melodia	19.5	18.68	16.95	1.46	Extant
Passeriformes	Melospiza	melodia	19.5	17.84	17.45	1.53	Extant
Passeriformes	Melospiza	melodia	19.5	18.4	16.54	1.49	Extant
Passeriformes	Melospiza	melodia	19.5	18.85	17.77	1.46	Extant
Passeriformes	Melospiza	melodia	19.5	16.8	16.97	1.54	Extant
Passeriformes	Melospiza	lincolnii	16.6	17.72	16.75	1.37	Extant
Passeriformes	Melospiza	lincolnii	16.6	18.42	16.55	1.36	Extant
Passeriformes	Melospiza	lincolnii	16.6	17.31	16.49	1.45	Extant
Passeriformes	Melospiza	lincolnii	16.6	18.13	16.47	1.4	Extant
Passeriformes	Melospiza	lincolnii	16.6	18.36	16.9	1.36	Extant
Passeriformes	Melospiza	lincolnii	16.6	17.02	15.2	1.41	Extant
Passeriformes	Melospiza	lincolnii	16.6	18.86	15.83	1.42	Extant
Passeriformes	Melospiza	lincolnii	16.6	17.05	15.66	1.43	Extant
Passeriformes	Melospiza	lincolnii	16.6	18.43	15.32	1.39	Extant
Passeriformes	Junco	hyemalis	19.3	17.19	17.9	1.45	Extant
Passeriformes	Junco	hyemalis	19.3	17.01	19.02	1.46	Extant
Passeriformes	Junco	hyemalis	19.3	16.54	17.23	1.49	Extant
Passeriformes	Junco	hyemalis	19.3	16.78	18.11	1.53	Extant
Passeriformes	Junco	hyemalis	19.3	16.68	17.82	1.47	Extant
Passeriformes	Junco	hyemalis	17.9	19.04	16.89	1.47	Extant
Passeriformes	Junco	hyemalis	17.9	16.5	19.93	1.41	Extant
Passeriformes	Junco	hyemalis	17.9	16.66	18.77	1.44	Extant
Passeriformes	Icterus	icterus	77.4	19.89	29.96	2.62	Extant
Passeriformes	Icterus	gularis	59.1	19.31	28.12	2.33	Extant
Passeriformes	Icterus	graduacauda	42.2	26.54	24.11	2.1	Extant
Passeriformes	Icterus	bullockii	37.9	20.87	20.48	1.83	Extant
Passeriformes	Icterus	galbula	33.9	19.71	21.52	1.84	Extant
Passeriformes	Icterus	galbula	33.9	20.04	21.16	1.86	Extant
Passeriformes	Icterus	galbula	33.9	17.86	21.65	1.89	Extant
Passeriformes	Icterus	galbula	31.8	20.74	20.9	1.77	Extant
Passeriformes	Icterus	galbula	31.8	17.56	20.69	1.74	Extant
Passeriformes	Icterus	galbula	31.8	20.91	20.91	1.79	Extant
Passeriformes	Icterus	galbula	31.8	17.67	21.99	1.84	Extant
Passeriformes	Icterus	spurius	19.9	18.12	18.6	1.47	Extant
Passeriformes	Icterus	spurius	19.9	20.55	18.24	1.51	Extant
Passeriformes	Icterus	spurius	19.9	29.61	18.2	1.52	Extant
Passeriformes	Icterus	spurius	19.9	23.91	18.6	1.53	Extant
Passeriformes	Icteria	virens	25.4	19.57	18.75	1.59	Extant
Passeriformes	Icteria	virens	25.4	19.32	19.06	1.58	Extant
Passeriformes	Icteria	virens	24.4	21.2	20.45	1.62	Extant
Passeriformes	Icteria	virens	24.4	20.88	19.43	1.57	Extant
Passeriformes	Icteria	virens	24.4	20.98	19.45	1.58	Extant
Passeriformes	Icteria	virens	24.4	28.66	19.22	1.55	Extant
Passeriformes	Geothlypis	trichas	9.7	13.69	13.12	1.14	Extant
Passeriformes	Geothlypis	trichas	9.7	14.45	13.55	1.11	Extant
Passeriformes	Geothlypis	trichas	9.2	13.7	12.78	1.08	Extant
Passeriformes	Geothlypis	trichas	9.2	14.08	13.53	1.15	Extant
Passeriformes	Geothlypis	trichas	9.2	14.68	12.87	1.08	Extant
Passeriformes	Geothlypis	trichas	9.2	14.07	13.58	1.12	Extant
Passeriformes	Geothlypis	trichas	9.2	14.89	12.9	1.07	Extant
Passeriformes	Euphagus	cyanocephalus	67.2	25.25	29.25	2.52	Extant
Passeriformes	Euphagus	carolinus	64.3	26.44	27.69	2.33	Extant
Passeriformes	Euphagus	carolinus	64.3	25.28	28.62	2.46	Extant
Passeriformes	Euphagus	carolinus	64.3	26.39	28.05	2.46	Extant
Passeriformes	Euphagus	carolinus	64.3	25.21	27.27	2.42	Extant
Passeriformes	Euphagus	cyanocephalus	58.1	24.2	25.53	2.2	Extant
Passeriformes	Euphagus	carolinus	55.2	24.76	26.04	2.27	Extant
Passeriformes	Euphagus	carolinus	55.2	24.37	25.95	2.28	Extant
Passeriformes	Dolichonyx	oryzivorus	33.9	20.88	21.61	1.81	Extant
Passeriformes	Dolichonyx	oryzivorus	33.9	22.08	21.11	1.77	Extant
Passeriformes	Dolichonyx	oryzivorus	33.9	21.47	22.03	1.84	Extant
Passeriformes	Dolichonyx	oryzivorus	33.9	22.6	21.87	1.93	Extant
Passeriformes	Dolichonyx	oryzivorus	33.9	21.77	21.93	1.88	Extant
Passeriformes	Dolichonyx	oryzivorus	29.2	22.94	20.96	1.77	Extant
Passeriformes	Dolichonyx	oryzivorus	29.2	22.14	21.16	1.76	Extant
Passeriformes	Dolichonyx	oryzivorus	29.2	22.1	20.93	1.77	Extant
Passeriformes	Dolichonyx	oryzivorus	29.2	22.77	19.99	1.74	Extant
Passeriformes	Dolichonyx	oryzivorus	29.2	22.03	21.23	1.81	Extant
Passeriformes	Dives	dives	83.4	30.25	30.58	2.74	Extant
Passeriformes	Dives	dives	83.4	31.41	29.85	2.69	Extant
Passeriformes	Agelaius	phoeniceus	65.3	23.92	28.97	2.47	Extant
Passeriformes	Agelaius	phoeniceus	65.3	25.81	27.35	2.51	Extant
Passeriformes	Agelaius	phoeniceus	65.3	25.45	27.37	2.48	Extant
Passeriformes	Agelaius	phoeniceus	65.3	25.18	27.07	2.44	Extant
Passeriformes	Agelaius	phoeniceus	65.3	26.03	27.73	2.44	Extant
Podicipediformes	Tachybaptus	ruficollis	130	28.27	52.64	3.23	Extant
Podicipediformes	Tachybaptus	ruficollis	130	29.13	53.72	3.91	Extant
Podicipediformes	Poliocephalus	rufopectus	249	32.06	60.36	4.64	Extant
Podicipediformes	Podilymbus	podiceps	358	36.05	69.96	4.73	Extant
Podicipediformes	Podiceps	nigricollis	422	31.23	68.68	5.22	Extant
Podicipediformes	Podiceps	nigricollis	374	31.44	67.94	4.43	Extant
Podicipediformes	Podiceps	nigricollis	374	29.63	64.59	4.99	Extant
Podicipediformes	Podiceps	nigricollis	374	31.28	68.76	4.99	Extant
Podicipediformes	Aechmophorus	occidentalis	1429	43.08	120.35	8.63	Extant
Podicipediformes	Aechmophorus	occidentalis	1429	46.44	121.01	8.62	Extant
Podicipediformes	Aechmophorus	occidentalis	1429	41.82	115.59	8.58	Extant
Podicipediformes	Aechmophorus	occidentalis	1429	46.18	120.89	8.62	Extant
Podicipediformes	Aechmophorus	occidentalis	1429	46.69	113.03	8.58	Extant
Podicipediformes	Aechmophorus	occidentalis	1199	46.74	105.41	7.35	Extant
Podicipediformes	Aechmophorus	occidentalis	1199	40.89	122.88	8.13	Extant
Podicipediformes	Aechmophorus	occidentalis	1199	44.6	108.05	8.09	Extant
Podicipediformes	Aechmophorus	occidentalis	1199	44.87	110.5	8.16	Extant
Podicipediformes	Aechmophorus	occidentalis	1199	43.29	113.68	8.06	Extant
Procellariiformes	Thalassarche	melanophrys	3922	84.75	292	13.08	Extant
Procellariiformes	Thalassarche	cauta	3700	70.97	308.91	13.68	Extant
Procellariiformes	Thalassarche	bulleri	2840	84.21	252	11.44	Extant
Procellariiformes	Thalassarche	bulleri	2840	79.83	275	11.47	Extant
Procellariiformes	Pelecanoides	garnotii	239	27.09	52.02	4.16	Extant
Procellariiformes	Pelecanoides	magellani	134	24.93	45.9	3.79	Extant
Procellariiformes	Pachyptila	salvini	159	25.23	57.73	3.54	Extant
Procellariiformes	Oceanodroma	leucorhoa	41.4	15.26	35.29	2.29	Extant
Procellariiformes	Oceanodroma	leucorhoa	41.4	14.89	35.18	2.37	Extant
Procellariiformes	Oceanodroma	leucorhoa	41.4	14.7	33.27	2.37	Extant
Procellariiformes	Oceanodroma	leucorhoa	41.4	15.64	33.52	2.32	Extant
Procellariiformes	Oceanodroma	leucorhoa	41.4	15.07	34.85	2.39	Extant
Procellariiformes	Oceanodroma	leucorhoa	41.4	15.96	34.21	2.28	Extant
Procellariiformes	Oceanodroma	leucorhoa	41.4	15.71	35.94	2.41	Extant
Procellariiformes	Oceanodroma	leucorhoa	41.1	16.52	35.46	2.3	Extant
Procellariiformes	Oceanites	oceanicus	28.9	13.99	21.24	1.94	Extant
Procellariiformes	Oceanites	oceanicus	28.9	13.94	22.69	2.33	Extant
Procellariiformes	Oceanites	oceanicus	28.9	14.47	20.88	2.16	Extant
Procellariiformes	Oceanites	oceanicus	28.9	14.49	20.79	2.3	Extant
Procellariiformes	Oceanites	oceanicus	28.9	15.29	21.71	2.2	Extant
Procellariiformes	Oceanites	oceanicus	28.9	15.73	22.37	2.23	Extant
Procellariiformes	Oceanites	oceanicus	28.9	15.71	21.31	1.88	Extant
Procellariiformes	Oceanites	oceanicus	28.9	14.46	21.41	1.93	Extant
Procellariiformes	Oceanites	oceanicus	28.9	14.93	22.79	1.87	Extant
Procellariiformes	Fulmarus	glacialis	649	50.06	116.39	6.51	Extant
Procellariiformes	Daption	capense	442	37.9	88.88	4.96	Extant
Procellariiformes	Daption	capense	442	37.33	84.57	4.74	Extant
Procellariiformes	Daption	capense	407	38.84	85.29	4.64	Extant
Procellariiformes	Daption	capense	407	38.05	81.32	4.78	Extant
Psittaciformes	Nestor	notabilis	956	63.77	79.54	7.11	Extant
Psittaciformes	Nestor	notabilis	779	66.72	72.59	6.62	Extant
Psittaciformes	Nestor	notabilis	779	62.04	76.66	6.65	Extant
Psittaciformes	Myiopsitta	monachus	120	27.32	30.6	3.02	Extant
Psittaciformes	Micropsitta	pusio	14	14.6	13.2	1.25	Extant
Psittaciformes	Melopsittacus	undulatus	29.2	18.37	19.15	2.42	Extant
Psittaciformes	Eclectus	roratus	561	49.43	66.97	5.7	Extant
Psittaciformes	Eclectus	roratus	561	46.91	63.2	5.7	Extant
Psittaciformes	Eclectus	roratus	561	48.13	64.32	5.72	Extant
Psittaciformes	Eclectus	roratus	561	45.51	59.88	5.68	Extant
Psittaciformes	Cacatua	galerita	790	47.23	81.51	6.58	Extant
Psittaciformes	Cacatua	sanguinea	562	57.25	70.18	5.72	Extant
Psittaciformes	Cacatua	sanguinea	488	46.94	66.28	5.38	Extant
Psittaciformes	Amazona	farinosa	626	44.32	63.96	5.97	Extant
Psittaciformes	Amazona	ochrocephala	440	42.6	56.74	5.2	Extant
Psittaciformes	Amazona	ochrocephala	440	51.66	53.45	5.14	Extant
Psittaciformes	Amazona	ochrocephala	440	50.5	61.79	5.23	Extant
Psittaciformes	Amazona	ochrocephala	440	45.3	55.95	5.21	Extant
Psittaciformes	Amazona	ochrocephala	440	45.18	59.44	5.15	Extant
Psittaciformes	Amazona	amazonica	370	40.03	54.93	4.8	Extant
Psittaciformes	Amazona	amazonica	370	47.48	54.67	4.78	Extant
Psittaciformes	Amazona	leucocephala	227	50.21	48.43	3.91	Extant
Psittaciformes	Amazona	albifrons	206	39.25	44.05	3.95	Extant
Strigiformes	Tyto	alba	370	61.44	104.05	4.78	Extant
Strigiformes	Tyto	alba	370	59.01	93.58	4.79	Extant
Strigiformes	Tyto	alba	370	63.07	95.56	4.79	Extant
Strigiformes	Tyto	alba	370	57.5	98.24	4.81	Extant
Strigiformes	Tyto	alba	370	60.51	102.02	6.41	Extant
Strigiformes	Tyto	alba	330	59.14	97.67	4.56	Extant
Strigiformes	Strix	varia	801	73.65	105.88	6.06	Extant
Strigiformes	Strix	leptogrammica	970	63.25	105.43	5.74	Extant
Strigiformes	Strix	nebulosa	890	88.28	132.41	6.3	Extant
Strigiformes	Strix	occidentalis	566	67.72	99.97	5.71	Extant
Strigiformes	Otus	kennicottii	192	37.21	51.81	2.7	Extant
Strigiformes	Otus	lempiji	142	27.47	54.76	3.29	Extant
Strigiformes	Otus	flammeolus	65.6	39.68	38.46	2.4	Extant
Strigiformes	Ninox	novaeseelandiae	213	38.73	55.44	3.48	Extant
Strigiformes	Glaucidium	perlatum	91	31.27	37.96	2.8	Extant
Strigiformes	Bubo	scandiacus	1806	82.71	140.88	9.36	Extant
Strigiformes	Bubo	virginianus	1142	87.84	140.99	7.74	Extant
Strigiformes	Bubo	virginianus	1142	85.3	126.89	7.7	Extant
Strigiformes	Bubo	virginianus	1142	79.57	136.88	7.72	Extant
Strigiformes	Bubo	virginianus	1142	87.1	136.09	7.77	Extant
Strigiformes	Bubo	virginianus	914	84.53	126.51	6.98	Extant
Strigiformes	Athene	noctua	164	38	50.15	2.89	Extant
Strigiformes	Athene	cunicularia	156	39.16	55.45	3.25	Extant
Strigiformes	Asio	flammeus	315	56.48	88.89	4.85	Extant
Strigiformes	Asio	capensis	334	55.25	90.49	4.74	Extant
Suliformes	Phalacrocorax	atriceps	2716	55.55	169	10.89	Extant
Suliformes	Phalacrocorax	carbo	2283	55.07	145.13	10.22	Extant
Suliformes	Phalacrocorax	auritus	1808	61.16	157	9.46	Extant
Suliformes	Phalacrocorax	auritus	1808	36.42	144.26	9.48	Extant
Suliformes	Phalacrocorax	auritus	1808	56.75	154.12	9.4	Extant
Suliformes	Phalacrocorax	auritus	1808	60.9	147	9.49	Extant
Suliformes	Phalacrocorax	auritus	1540	67.67	144.31	8.82	Extant
Suliformes	Phalacrocorax	auritus	1540	57	142.07	9.01	Extant
Suliformes	Phalacrocorax	gaimardi	1379	57.96	118.01	8.52	Extant
Suliformes	Phalacrocorax	brasilianus	1070	45.34	115.8	7.37	Extant
Suliformes	Phalacrocorax	melanoleucos	822	49.43	108.27	6.88	Extant
Suliformes	Phalacrocorax	africanus	545	48.77	92.82	5.85	Extant
Suliformes	Phalacrocorax	africanus	545	39.89	90.17	5.88	Extant
Suliformes	Phalacrocorax	africanus	545	38.68	94.61	5.85	Extant
Suliformes	Pelecanus	onocrotalus	7590	104.53	298	16.54	Extant
Suliformes	Pelecanus	erythrorhynchos	4970	104.62	301	18.51	Extant
Suliformes	Pelecanus	rufescens	4920	107.71	297	16.55	Extant
Trogoniformes	Trogon	personatus	63.4	19.9	28.03	2.36	Extant
Trogoniformes	Trogon	citreolus	79	21.77	32.19	2.54	Extant
Trogoniformes	Trogon	collaris	64.2	20.87	28.24	2.33	Extant
Trogoniformes	Pharomacrus	auriceps	180	30.54	45.03	3.96	Extant
