# Supplementary material for: New enantiornithine diversity in the Hell Creek Formation and the functional morphology of the avisaurid tarsometatarsus
Source: PLoS One. 2024 Oct 9;19(10):e0310686. doi: 10.1371/journal.pone.0310686 (PMC11463745; doi:10.1371/journal.pone.0310686)
Supplement: S3 Table — (CSV) [file pone.0310686.s006.csv]

Based on data from Zeffer and Norberg, 2003
Genus_Species	Type	d	bodymass	log_bodymass	tmt_length	prop_d
Accipter nisus	Predatory	0.0054	0.204	-0.690369833	0.059	0.091525424
Turdus philomelos	Walk_Hop	0.0032	0.075	-1.124938737	0.0321	0.099688474
Regulus regulus	Hanger	0.0018	0.006	-2.22184875	0.0171	0.105263158
Turdus pilaris	Walk_Hop	0.0037	0.105	-0.978810701	0.0329	0.112462006
Larus canus	Slow_swim	0.0059	0.36	-0.443697499	0.0517	0.114119923
Turdus iliacus	Walk_Hop	0.0033	0.068	-1.167491087	0.0288	0.114583333
Fringilla coelebs	Walk_Hop	0.0021	0.022	-1.657577319	0.0179	0.117318436
Parus caeruleus	Hanger	0.002	0.012	-1.920818754	0.0166	0.120481928
Turdus merula	Walk_Hop	0.0041	0.105	-0.978810701	0.0338	0.121301775
Parus major	Hanger	0.0023	0.019	-1.721246399	0.0189	0.121693122
Pyrrhula pyrrhula	Walk_Hop	0.0023	0.033	-1.48148606	0.0186	0.123655914
Pica pica	Walk_Hop	0.0059	0.223	-0.651695137	0.0473	0.124735729
Larus argentatus	Slow_swim	0.0086	1.177	0.070776463	0.0679	0.126656848
Sylvia borin	Walk_Hop	0.0025	0.019	-1.721246399	0.0197	0.126903553
Carduelis chloris	Walk_Hop	0.0022	0.03	-1.522878745	0.0172	0.127906977
Sturnus vulgaris	Walk_Hop	0.0038	0.093	-1.031517051	0.0296	0.128378378
Passer montanus	Walk_Hop	0.0023	0.022	-1.657577319	0.0168	0.136904762
Sylvia atricapilla	Walk_Hop	0.0028	0.018	-1.744727495	0.0197	0.14213198
Gavia stellata	Fast_swim	0.0103	1.144	0.058426024	0.0724	0.142265193
Gavia artica	Fast_swim	0.0112	1.987	0.298197867	0.0783	0.143039591
Rissa tridactyla	Slow_swim	0.0049	0.393	-0.40560745	0.0342	0.143274854
Corvus monedula	Walk_Hop	0.0063	0.232	-0.634512015	0.0435	0.144827586
Sterna hirundo	Slow_swim	0.0029	0.125	-0.903089987	0.02	0.145
Passer domesticus	Walk_Hop	0.0028	0.03	-1.522878745	0.0189	0.148148148
Podiceps grisegena	Fast_swim	0.008	0.83	-0.080921908	0.054	0.148148148
Columba livia domestica	Walk_Hop	0.0047	0.315	-0.501689446	0.0315	0.149206349
Podiceps creistatus	Fast_swim	0.0097	1.325	0.122215878	0.0647	0.14992272
Parus cristatus	Walk_Hop	0.0027	0.012	-1.920818754	0.0179	0.150837989
Circus cyaneus	Predatory	0.0113	0.467	-0.330683119	0.0739	0.152909337
Gavia adamsii	Fast_swim	0.0148	5.2	0.716003344	0.0964	0.153526971
Corvus corone cornix	Walk_Hop	0.009	0.526	-0.279014256	0.0581	0.154905336
Nymphicus hollandicus	Hanger	0.0023	0.089	-1.050609993	0.0145	0.15862069
Parus ater	Hanger	0.0026	0.009	-2.045757491	0.016	0.1625
Certhia familiaris	Climber	0.0026	0.009	-2.045757491	0.0153	0.169934641
Sitta europaea	Climber	0.0034	0.023	-1.638272164	0.0198	0.171717172
Parus montanus	Hanger	0.0029	0.011	-1.958607315	0.0166	0.174698795
Tadorna tadorna	Slow_swim	0.0107	1.167	0.067070856	0.0597	0.179229481
Cepphus grylle	Slow_swim	0.0058	0.376	-0.424812155	0.0323	0.179566563
Gretcheniao	Enantiornithine	0.0049	na	na	0.0269	0.182156134
Netta rufina	Slow_swim	0.0078	1.22	0.086359831	0.0423	0.184397163
Melanitta fusca	Slow_swim	0.0092	1.606	0.205745541	0.0496	0.185483871
Mergus serrator	Fast_swim	0.0087	1.197	0.07809415	0.0463	0.187904968
Mergus merganser	Fast_swim	0.0095	1.585	0.200029267	0.0496	0.191532258
Uria aalge	Slow_swim	0.0073	0.67	-0.173925197	0.038	0.192105263
Alle alle	Slow_swim	0.004	0.108	-0.966576245	0.0207	0.193236715
Aythya fuligula	Slow_swim	0.0068	0.992	-0.003488328	0.0346	0.196531792
Alca torda	Slow_swim	0.0064	0.717	-0.144480844	0.0325	0.196923077
Anas platyrhynchos	Slow_swim	0.0091	1.101	0.041787319	0.0456	0.199561404
Clangula hyemalis	Slow_swim	0.0067	0.705	-0.151810883	0.0335	0.2
Buteo buteo	Predatory	0.0155	0.809	-0.092051478	0.0769	0.201560468
Picus viridis	Climber	0.0074	0.188	-0.725842151	0.036	0.205555556
Aix sponsa	Slow_swim	0.007	0.681	-0.166852888	0.034	0.205882353
Columba palumbus	Walk_Hop	0.0067	0.514	-0.289036881	0.0325	0.206153846
Somateria mollissima	Slow_swim	0.0111	2.315	0.364550995	0.0538	0.206319703
Phalacrocorax carbo	Fast_swim	0.014	3.49	0.542825427	0.0671	0.208643815
Melopsittacus undualatus	Hanger	0.0029	0.046	-1.337242168	0.0138	0.210144928
Accipiter gentilis	Predatory	0.0163	0.865	-0.062983893	0.0751	0.217043941
Bucephala clangula	Slow_swim	0.0086	1.136	0.055378331	0.0391	0.219948849
Milvus milvus	Predatory	0.0124	1.149	0.060320029	0.0558	0.222222222
Falco peregrinus	Predatory	0.0118	0.995	-0.002176919	0.0502	0.235059761
Strix aluco	Predatory	0.0124	0.46	-0.337242168	0.0497	0.249496982
Aquila chrysaetos	Predatory	0.0269	4.113	0.61415871	0.1048	0.256679389
Dendrocopos major	Climber	0.0066	0.089	-1.050609993	0.025	0.264
Asio otus	Predatory	0.0105	0.28	-0.552841969	0.0385	0.272727273
Psittacus erithacus	Hanger	0.0068	0.446	-0.350665141	0.0228	0.298245614
Pandion haliaetus	Predatory	0.0173	1.508	0.178401342	0.0528	0.327651515
Amazona ochrocephala	Hanger	0.0074	0.438	-0.358525889	0.0223	0.331838565
A. darwini	Avisaurid	0.02276	na	na	0.06812	0.334116265
Glaucidium passerinum	Predatory	0.0064	0.067	-1.173925197	0.0166	0.385542169
Mirarce	Enantiornithine	0.02	na	na	0.0482	0.414937759
Yungavolucris	Enantiornithine	0.0203	na	na	0.0419	0.484486874
Parabohaiornis	Enantiornithine	0.0125	na	na	0.022	0.568181818
Gettyia	Enantiornithine	0.018	na	na	0.0309	0.582524272
A. archibaldi	Enantiornithine	0.0439	na	na	0.0739	0.594046008
Imparavis	Enantiornithine	0.0139	na	na	0.02325	0.597849462
Brevirostruavis	Enantiornithine	0.0126	na	na	0.0204	0.617647059
Soroavisaurus	Enantiornithine	0.0318	na	na	0.0469	0.67803838
Fetitianius	Enantiornithine	0.0158	na	na	0.0227	0.696035242
Qiliania	Enantiornithine	0.0149	na	na	0.0203	0.733990148
