# Supplementary material for: New enantiornithine diversity in the Hell Creek Formation and the functional morphology of the avisaurid tarsometatarsus
Source: PLoS One. 2024 Oct 9;19(10):e0310686. doi: 10.1371/journal.pone.0310686 (PMC11463745; doi:10.1371/journal.pone.0310686)
Supplement: S4 Table — All extant taxa used are from Field et al., 2013. (CSV) [file pone.0310686.s007.csv]

Genus	species	Source	tmt_length(mm)	tmt_width(mm)	width:length	length_log	width_log	time (ma)
Avimaia	schweitzerae	Bailleul et al., 2019	24.2	2.4	0.099173554	1.383815366	0.380211242	120
Avisaurus_a	archibaldi	Chiappe, 1992	73.9	17	0.230040595	1.868644438	1.230448921	67
Avisaurus_d	darwini	this publication	65.4	15	0.229357798	1.815577748	1.176091259	67
Mirarce	aetoni	Atterholt et al., 2018	48.2	10.6	0.219917012	1.683047038	1.025305865	75
Gettyia	gloriae	Atterholt et al., 2018	30.9	8	0.258899676	1.489958479	0.903089987	75
Soroavisaurus	australis	Chiappe, 1993	46.9	10.1	0.215351812	1.671172843	1.004321374	70
Bauxitonris	mindszentyae	Dyke and Osi, 2010	51	14.5	0.284313725	1.707570176	1.161368002	85
Bohaiornis	guoi	Hu et al., 2011	22.7	4.2	0.185022026	1.356025857	0.62324929	120
Boluochia	zhengi	Zhou, 1995	17.5	2.2	0.125714286	1.243038049	0.342422681	120
Brevirostruavis	macrohyoideus	Li et al., 2021	20.4	2.8	0.137254902	1.309630167	0.447158031	120
Concornis	lacustris	Sanz and Buscalioni, 1992	22	1.9	0.086363636	1.342422681	0.278753601	128
Dapingfangornis	sentisorhinus	Li et al., 2006	16	2.8	0.175	1.204119983	0.447158031	120
DIP V 19354		Xng et al., 2020	9	1.17	0.13	0.954242509	0.068185862	100
Eopengornis	martini	Wang et al., 2014	18	2.9	0.161111111	1.255272505	0.462397998	135
Feitianius	paradisi	O'Connor et al., 2015	22.7	2.5	0.110132159	1.356025857	0.397940009	122
Grabauornis	lingyuanensis	Dalsatt et al., 2014	19.7	3	0.152284264	1.294466226	0.477121255	122
Gracilornis	jiufotangensis	Li and Hou, 2011	15.1	1.5	0.099337748	1.178976947	0.176091259	110
Gretcheniao	sinensis	Chiappe et al, 2019	26.9	4.8	0.178438662	1.42975228	0.681241237	125
Iberomesornis	romerali	Sanz and Bonaparte, 1992	22	2.9	0.131818182	1.342422681	0.462397998	130
Imparavis	attenboroughi	Wang et al., 2024	23.3	2.6	0.111587983	1.367355921	0.414973348	120
Intiornis	inexpectatus	Novas et al., 2010	21	2.6	0.123809524	1.322219295	0.414973348	80
Juornis	houi	Liu et al., 2017	16.8	1.7	0.101190476	1.225309282	0.230448921	126
Longipteryx	chaoyangensis	Zhang et al., 2001	16.5	2	0.121212121	1.217483944	0.301029996	120
Longirostravis	hani	Hou et al., 2004	14	1.7	0.121428571	1.146128036	0.230448921	120
Microenantiornis	vulgaris	Wei and Li, 2017	17.7	2.4	0.13559322	1.247973266	0.380211242	120
Orienantius	ritteri	Liu et al., 2019	17.3	2.1	0.121387283	1.238046103	0.322219295	130
Paraprotopteryx	gracilis	Zheng et al., 2007	15.7	1.8	0.114649682	1.195899652	0.255272505	125
Parabohaiornis	martini	Wang et al., 2014	19.5	3	0.153846154	1.290034611	0.477121255	125
Paravis	chuxiongensis	Wang et l., 2014	9.5	1.2	0.126315789	0.977723605	0.079181246	84
Pengornis	houi	Zhou et al., 2008	26.5	4.3	0.162264151	1.423245874	0.633468456	120
Piscivorenantiornis	inusitatus	Wang and Zhou, 2017	21.8	2.9	0.133027523	1.338456494	0.462397998	120
Protopteryx	fengningensis	Zhang and Zhou, 2000	19	1.9	0.1	1.278753601	0.278753601	131
Pterygornis	dapfangensis	Wang et al., 2016	17	1.8	0.105882353	1.230448921	0.255272505	120
Qiliania	graffini	Ji et al., 2011	20.3	1.8	0.088669951	1.307496038	0.255272505	122
Rapaxavis	pani	Morschhauser et al., 2009	13	1.6	0.123076923	1.113943352	0.204119983	110
Shangyang	graciles	Wang and Zhou, 2019	17.2	1.9	0.110465116	1.235528447	0.278753601	120
Shanweiniao	cooperorum	O'Connor et al., 2009	11.9	1.9	0.159663866	1.075546961	0.278753601	120
Sinornis	santensis	Sereno and Chenggang, 1992	13	1.3	0.1	1.113943352	0.113943352	138
Soroavisaurus	australis	Chiappe, 1993	51.5	10.2	0.198058252	1.711807229	1.008600172	69
Sulcavis	geeorum	O'Connor et al., 2013	24.9	3.4	0.136546185	1.396199347	0.531478917	125
Yungavolucris	brevipedalis	Walker and Dyke, 2010	41.9	9.8	0.233890215	1.622214023	0.991226076	69
Archaeorhynchus	spathula	Wang and Zhou, 2016	21.4	4.1	0.191588785	1.330413773	0.612783857	120
Sapeornis	sp.	Wang and Zhou, 2016	42	6.5	0.154761905	1.62324929	0.812913357	120
Confuciusornis	sanctus	Wang and Zhou, 2016	30	5.9	0.196666667	1.477121255	0.770852012	120
Archaeopteryx	lithographica	Romano and Citton, 2017	92	14.6	0.158695652	1.963787827	1.164352856	150
Yutyrannus	huali	Xu et al., 2012	104.5	28.2	0.269856459	2.01911629	1.450249108	125
Acrocanthosaurus	atokensis	Currie and Carpenter, 2000	506	194	0.383399209	2.704150517	2.28780173	112
Concaveanator	corcovatus	Ortega et al., 2010	268	95	0.354477612	2.428134794	1.977723605	125
Caihong	juji	Hu et al., 2018	96	11	0.114583333	1.982271233	1.041392685	161
Anchiornis	huxleyi	Xu et al., 2009	37	5	0.135135135	1.568201724	0.698970004	160
Struthiomimus	altus	Holtz, 1994	319	38	0.119122257	2.503790683	1.579783597	70
Albertosaurus	liberatus	Holtz, 1994	451	126	0.279379157	2.654176542	2.100370545	70
Ceolophysis	bauri	Holtz, 1994	119	26	0.218487395	2.075546961	1.414973348	210
Dilophosaurus	wetherilii	Holtz, 1994	236	64	0.271186441	2.372912003	1.806179974	183
Ceratosaurus	nasicornis	Holtz, 1994	290	86	0.296551724	2.462397998	1.934498451	150
Allosaurus	fragilis	Holtz, 1994	299	130	0.434782609	2.475671188	2.113943352	150
Elaphrosaurus	bambergi	Holtz, 1994	311	71	0.22829582	2.492760389	1.851258349	154
Ornitholestes	hermanni	Holtz, 1994	107	23	0.214953271	2.029383778	1.361727836	154
Deinonycvhus	antirrhopus	Holtz, 1994	130	35	0.269230769	2.113943352	1.544068044	110
Velociraptor	mongoliensis	Cau et al., 2015	82.6	23	0.278450363	1.916980047	1.361727836	75
Balaur	bondoc	Cau et al., 2015	74.7	29.6	0.396251673	1.873320602	1.471291711	70
Deinocheirus	mirifcus	Romano and Citton, 2017	630	236	0.374603175	2.799340549	2.372912003	70
Chirostenotes	pergracilis	Romano and Citton, 2017	300	56	0.186666667	2.477121255	1.748188027	76
Compsognathus	longipes	Romano and Citton, 2017	54	12.6	0.233333333	1.73239376	1.100370545	150
Syntarsus	rhodesiensis	Romano and Citton, 2017	134.8	23.6	0.175074184	2.129689892	1.372912003	190
Procompsognathus	triassicus	Romano and Citton, 2017	74.2	16.1	0.216981132	1.870403905	1.206825876	210
Tyrannosaurus	rex	Romano and Citton, 2017	693.5	269.6	0.388752704	2.841046465	2.430719888	70
Tarbosaurus	bataar	Romano and Citton, 2017	517.4	149.3	0.288558175	2.713826424	2.174059808	70
